# Supplementary material for: Efficacy and Safety of Biologics and Small Molecules for Moderate-to-Severe Hidradenitis Suppurativa: A Systematic Review and Network Meta-Analysis
Source: Pharmaceutics. 2023 Apr 28;15(5):1351. doi: 10.3390/pharmaceutics15051351 (PMC10224469; doi:10.3390/pharmaceutics15051351)
Supplement: Supplementary file 1 [file pharmaceutics-15-01351-s001.zip]

Archive with 1 entries (1 files):
- pharmaceutics-2283677-supplementary.pdf
